# Supplementary material for: The correlation between the MRI-evaluated ectopic fat accumulation and the incidence of diabetes mellitus and hypertension depends on body mass index and waist circumference ratio
Source: PLoS One. 2020 Jan 27;15(1):e0226889. doi: 10.1371/journal.pone.0226889 (PMC6984689; doi:10.1371/journal.pone.0226889)
Supplement: S1 Data — (XLSX) [file pone.0226889.s001.xlsx]

## Sheet: Arkusz1
												Liver		Pancreas						Muscles
														HEAD		BODY		TAIL		RIGHT	LEFT
No	sex F -1, M 2	age	height [cm]	weight [kg]	BMI	waist circumference [cm]	DM	HT	MetS	No of MetS criteria	Chronic heart disease	Fat fraction [%]	Steatosis grade	Fat Fraction [%]	Steatosis grade	Fat Fraction [%]	Steatosis grade	Fat Fraction [%]	Steatosis grade	Fat Fraction [%]	Fat Fraction [%]
1	1	63	162	52	19.8141	91	1	0	0	2	0	6.57277	1	7.00935	1	10.5263	2	14.1869	2	20.5556	20.6452
2	2	67	173	100	33.4124	111	1	1	1	3	0	2.29885	0	17.037	3	9.02778	1	11.5385	2	7.33731	12.7282
3	2	67	166	70	25.4028	87	0	0	0	0	0	6.89655	1	8.75	1	5.43478	1	7.48663	1	5.73574	6.54502
4	2	40	180	80	24.6914	84	0	0	0	0	0	4.73934	1		1	2.57732	0	4.41176	1	2.60476	5.08628
5	2	83	155	67	27.8876	103	1	1	1	3	0	4.21687	1	26.9461	3	15.894	3	34.7561	3	18.2297	27.5462
6	2	31	190	81	22.4377	88	0	0	0	0	0	2.5641	0	2.97619	0	4.81928	1	2.84091	0	2.81817	5.71932
7	2	57	178	100	31.5617	110	1	0	0	2	0	5.85586	1	25.9259	3	16.6667	3	35.8696	3	6.77538	4.67845
8	1	42	164	70	26.0262	98	0	0	0	1	0	2.34742	0	3.94089	1	6.47773	1	6.4257	1	5.6957	9.11322
9	2	75	170	65	22.4913	99	1	1	1	3	1	3.31754	1	5.40541	1	6.41711	1	9.78723	1	4.77408	6.96394
10	2	22	168	70	24.8016	86	0	0	0	0	0	2.20994	0	4.06977	1	5.55556	1	6.03015	1	4.48624	4.21302
11	2	65	170	71	24.5675	88	0	1	0	1	0	5.26316	1	1.78571	0	11.3924	2	6.17284	1	2.85952	3.69064
12	1	58	170	67	23.1834	87	1	0	0	2	0	5.94059	1	6.84932	1	2.85714	0	4.7619	1	5.20947	2.82869
13	2	63	172	60	20.2812	76	1	1	0	2	0	6.38978	1	7.1066	1	4.7619	1	5.85586	1	7.63415	7.56783
14	1	66	158	95	38.0548	119	1	0	0	2	0	3.1746	1	5.55556	1	15.5462	3	5	1	7.96002	11.0245
15	2	59	180	65	20.0617	77	0	1	0	1	0	4.31034	1	3.125	1	2.32558	0	3.20513	1	2.27273	7.33945
16	1	65	160	90	35.1562	108	1	1	1	4	1	5.36585	1	7.6555	1	8.74317	1	6.45161	1	7.3584	7.79033
17	2	64	171	100	34.1986	121	1	1	1	3	0	7.8125	1	16.9118	3	23.6842	3	11.8012	2	11.1895	6.19476
18	1	66	158	80	32.0461	102	0	0	0	1	0	25	3	4.8913	1	5.20833	1	5.82524	1	15.5344	15.7272
19	1	61	158	79	31.6456	88	0	0	0	1	0	7.95455	1	6.06061	1	7.92079	1	7.36842	1	9.0867	6.15967
20	1	71	177	78	24.8971	92	0	0	0	1	0	4.329	1	4.81928	1	10.1382	2	9.09091	1	10.0762	7.51091
21	2	44	190	98	27.1468	106	0	0	0	1	0	2.5641	0	6.74603	1	9.62963	1	10.8626	2	4.43911	5.11518
22	1	55	164	73	27.1416	96	0	0	0	1	0	3.84615	1	8.12183	1	12.1076	2	6.30631	1	6.76917	9.13409
23	2	62	174	96	31.7083	113	0	1	0	2	0	3.59281	1	43.5028	3	16.568	3	20.5882	3	6.93436	5.18695
24	1	78	170	88	30.4498	101	1	1	1	3	1	4.41176	1	18.6047	3	22.093	3	11.828	2	4.38409	6.17803
25	2	35	167	60	21.5139	84	1	0	0	1	0	2.37154	0	2.77778	0	3.60825	1	2.9703	0	4.67923	7.51293
26	2	46	180	78	24.0741	89	0	0	0	0	0	3.21285	1	2.77778	0	5.81395	1	5.55556	1	1.79104	3.53861
27	2	77	170	60	20.7612	92	0	0	0	0	1	1.14943	0	7.40741	1	6.55738	1	10	2	4.60894	9.98739
28	2	77	177	100	31.9193	111	1	0	0	2	0	7.58621	1	13.0435	2	16.4384	3	8.46561	1	11.1255	10.9443
29	2	68	176	95	30.6689	103	1	1	1	3	0	3.8961	1	6.66667	1	9.375	1	5.43478	1	6.06723	7.42092
30	2	48	170	92	31.8339	105	1	0	1	3	0	5.88235	1	4.61538	1	6.45161	1	11.3924	2	3.91997	4.49297
31	2	69	177	87	27.7698	103	1	1	1	3	0	5.12821	1	25.2632	3	10.1124	2	12.7907	2	10.5313	5.58625
32	1	76	162	75	28.578	94	1	1	1	3	1	1.36986	0	8.21918	1	9.58904	1	5.12821	1	5.8161	12.7039
33	1	74	150	50	22.2222	80	1	1	0	2	1	1.39535	0	38.0208	3	17.5532	3	30.102	3	6.22613	3.22335
34	2	57	176	65	20.984	73	0	0	0	0	0	3.15789	1	7.62712	1	6.82927	1	5.66038	1	4.95242	5.7332
35	2	61	176	77	24.858	116	1	1	1	3	1	6.34921	1	11.6667	2	6.55738	1	11.2903	2	5.8933	5.63317
36	2	70	165	90	33.0579	108	1	1	0	2	0	8	1	17.8378	3	7.52688	1	5.60748	1	8.9507	6.45875
37	1	65	160	60	23.4375	91	1	0	0	2	0	3.76344	1	4.8913	1	4.2328	1	6.63507	1	7.10839	6.40024
38	1	63	154	60	25.2994	87	1	0	0	2	0	1.92308	0	3.37079	1	9.43396	1	6.45161	1	7.46206	6.96776
39	2	64	170	84	29.0657	102	1	0	0	2	0	4.0201	1	12.381	2	8.09524	1	9.82906	1	12.3033	13.5742
40	1	35	168	64	22.6757	79	0	0	0	0	0	2.78884	0	5.35714	1	3.07018	1	6.60377	1	6.57628	11.4272
41	1	60	155	60	24.974	89	0	0	0	1	0	23.4127	3	9.60699	1	11.9342	2	6.66667	1	13.1907	9.23053
42	2	49	178	86	27.143	95	0	0	0	1	0	1.36986	0	5.97015	1	9.33333	1	11.25	2	4.87405	4.7619
43	1	77	150	60	26.6667	95	1	1	1	3	0	1.74672	0	6.19469	1	4.25532	1	5.4902	1	4.35606	4.9118
44	1	46	177	87	27.7698	104	0	0	0	1	0	31.8966	3	12	2	15.6522	3	13.5593	2	11.2266	10.8884
45	1	57	170	70	24.2215	83	0	0	0	1	0	0.881057	0	5.7971	1	9.96016	1	2.19298	0	4.97964	4.1052
46	2	62	182	72	21.7365	84	1	1	0	2	0	3.87097	1	3.5503	1	4.29448	1	4.14201	1	5.15973	3.23483
47	1	47	165	82	30.1194	112	0	1	0	2	0	3.82514	1	6.85714	1	7.9602	1	8.57143	1	4.10751	3.68838
48	1	72	158	65	26.0375	95	0	0	0	1	0	10	2	7.14286	1	7.36842	1	7.14286	1	6.91914	5.04559
49	2	67	160	73	28.5156	91	0	0	0	0	0	4.82456	1	11.0553	2	7.27273	1	6.55022	1	5.71223	2.79161
50	1	36	160	55	21.4844	71	0	0	0	0	0	1.04167	0	2.08333	0	3.19635	1	8.15451	1	5.34822	3.53976
51	2	32	170	80	27.6817	94	0	0	0	1	0	1.31579	0	2.46914	0	5.68182	1	3.2967	1	1.38861	6.25341
52	2	50	188	90	25.464	96	0	0	0	1	0	0.740741	0	3.0303	1	4.10959	1	7.31707	1	2.68886	20.2291
53	1	64	154	45	18.9745	69	0	1	0	1	0	11.8852	2	17.1053	3	10.0629	2	15.9722	3	4.31939	11.9004
54	2	50	180	80	24.6914	107	0	0	0	1	0	18.4358	3	8.55263	1	5.88235	1	7.40741	1	5.97899	4.53867
55	2	36	178	88	27.7743	94	1	1	1	3	0	4.13793	1	4.16667	1	6.66667	1	5.46448	1	5.74952	5.08036
56	2	25	180	90	27.7778	86	0	0	0	0	0	2.27273	0	3.00752	1	3.7594	1	3.44828	1	3.24462	3.57297
57	1	51	155	56	23.3091	86	0	0	0	1	0	4.78723	1	3.76344	1	5.41872	1	6.38298	1	8.39915	8.665
58	1	28	165	80	29.3848	96	0	0	0	1	0	5.97015	1	3.75	1	5.68182	1	6.89655	1	8.57045	3.26738
59	1	58	165	64	23.5078	84	0	0	0	1	0	2.5974	0	2.46305	0	5.78512	1	6.27615	1	4.63736	3.67683
60	2	51	170	90	31.1419	115	1	0	0	2	0	20.7071	3	31.7919	3	24.3781	3	11.165	2	5.24799	10.3444
61	1	69	161	66	25.462	85	1	1	1	3	1	1.97628	0	8.82353	1	9.84456	1	8.26087	1	9.16414	10.82
62	1	62	165	90	33.0579	103	0	1	0	2	0	4.66321	1	9.47368	1	9.5	1	8.82353	1	5.15838	7.23902
63	2	44	184	80	23.6295	85	0	0	0	0	0	1.2931	0	28.7958	3	16.2162	3	16.8224	3	4.74074	4.46051
64	1	57	178	60	18.937	75	0	0	0	0	0	1.93548	0	3.10559	1	3.87097	1	3.52113	1	6.57808	7.24492
65	1	42	177	90	28.7274	104	0	1	0	2	0	11.9792	2	4.86486	1	4.91803	1	7.44681	1	7.69719	6.72556
66	2	31	170	63	21.7993	73	0	0	0	0	0	4.16667	1	1.25	0	2.38095	0	1.17647	0	3.07854	3.28571
67	1	57	160	60	23.4375	100	0	0	0	1	0	6.66667	1	4.0404	1	5.60748	1	5.43478	1	8.81436	5.7799
68	2	44	178	73	23.04	81	0	0	0	0	0	1.51515	0	2.89855	0	3.4632	1	5.92593	1	7.22007	3.97909
69	2	62	177	80	25.5354	94	1	0	0	2	0	2.63158	0	13.5135	2	7.22892	1	10	2	4.04005	4.10031
70	2	45	176	106	34.22	103	0	0	0	1	0	3.50877	1	3.8961	1	8.64198	1	6.25	1	4.44095	6.21521
71	2	32	170	80	27.6817	89	0	0	0	0	0	1.85185	0	5.7971	1	9.09091	1	9.71223	1	5.22792	6.28238
72	2	40	180	80	24.6914	83	0	0	0	0	0	2.27273	0	2.7933	0	2.51046		4.21941	1	3.12361	3.86953
73	1	36	165	53	19.4674	72	0	0	0	0	0	2.57353	0	1.9084	0	2.4911		2.46479	0	4.95321	5.88171
74	2	50	170	70	24.2215	80	1	0	0	1	0	2.24719	0	3.07692	1	9.23077	1	5.35714	1	5.18103	3.4317
75	2	71	176	82	26.4721	92	0	0	0	0	0	2.73973	0	11.2195	2	8.11966	1	6.57277	1	8.13219	6.59797
76	1	36	177	78	24.8971	80	0	0	0	0	0	11.5385	2	2.5641	0	3.52941	1	6.09756	1	5.21343	6.90353
77	2	63	177	70	22.3435	76	0	0	0	0	0	2.5641	0	20.5882	3	11.6883	2	22.2222	3	7.43455	7.21573
78	1	36	165	62	22.7732	85	0	0	0	1	0	2.04918	0	2.22222	0	4.19847	1	6.76692	1	9.71792	5.23267
79	1	58	177	66	21.0667	92	1	0	1	3	0	6.01504	1	2.18579	0	6.09137	1	3.21101	1	5.38863	11.4673
80	1	26	158	56	22.4323	73	0	0	0	0	0	1.08108	0	2.88462	0	6.34146	1	4.18605	1	2.44962	4.42975
81	2	46	176	96	30.9917	107	0	0	0	1	0	1.88679	0	6.98925	1	11.5385	2	10.5263	2	4.89756	4.53041
82	1	51	180	80	24.6914	95	0	0	0	1	0	10.3139	2	5.80357	1	6.00707	1	8.33333	1	5.5037	5.57602
83	1	23	178	80	25.2493	85	0	0	0	1	0	3.22581	1	5.19481	1	3.63636	1	4.6729	1	4.94103	6.02582
84	1	35	177	72	22.9819	88	0	0	0	1	0	2.83019	0	8.55856	1	4.97925	1	3.93013	1	4.66022	6.56425
85	2	18	188	80	22.6347	76	0	0	0	0	0	1.68539	0	1.77515	0	1.6129	0	2.82486	1	2.23833	2.16586
86	1	53	160	80	31.25	103	0	1	0	2	1	4.37158	1	10.5263	2	8.67347	1	12.037	2	16.8411	18.082
87	1	33	174	64	21.1389	73	0	0	0	0	0	2.7907	0	1.95122	0	1.91388	0	3.11111	1	1.5409	2.71632
88	1	50	172	70	23.6614	84	0	0	0	1	0	2.13675	0	6.28931	1	10.5263	2	7.97872	1	6.09855	7.09991
89	1	73	154	52	21.9261	83	1	1	1	4	0	3.4632	1	10.5991	2	9.45274	1	8.63636	1	12.5716	12.7073
90	2	41	175	70	22.8571	86	0	0	0	0	0	1.77778	0	8.45771	1	5.6872	1	8.96861	1	5.52922	6.57665
91	1	69	160	63	24.6094	88	0	1	0	2	0	1.99203	0	8	1	7.07965	1	6.30631	1	25.3141	17.3099
92	2	61	182	100	30.1896	113	1	1	1	3	0	9.83607	1	4.86486	1	10.0437	2	10.3448	2	7.5188	9.6
93	2	37	176	72	23.2438	80	0	1	0	1	0	5.18135	1	3.31492	1	4.86486	1	9.60699	1	5.14341	4.8131
94	2	69	164	70	26.0262	98	0	1	0	2	1	10	2	10.4478	2	13.3758	2	12.0879	2	15.36	12.6994
95	1	19	172	80	27.0416	94	0	0	0	2	0	3.75587	1	7.17489	1	5.5814	1	5.40541	1	2.76697	2.83872
96	1	39	162	66	25.1486	84	1	0	0	2	0	2.32558	0	3.11111	1	3.07018	1	5.66038	1	3.31126	3.00422
97	1	79	162	53	20.1951	71	0	0	0	0	0	2.89256	0	3.09278	1	2.94118	0	1.53257	0	3.1403	2.49443
98	2	75	170	65	22.4913	97	1	1	1	3	1	4.8913	1	4.0404	1	4.2735	1	3.53982	1	4.56751	5.06543
99	2	62	171	64	21.8871	81	1	1	0	2	0	3.20856	1	3.40909	1	7.07071	1	5	1	1.49591	1.57522
100	1	63	160	70	27.3437	96	0	0	0	1	0	28.3654	3	7.95455	1	10.4712	2	13.3803	2	7.89989	8.73302
101	2	73	172	85	28.7317	106	0	1	1	3	0	4.4586	1	8.55263	1	8	1	7.86517	1	3.53425	3.17259
102	2	63	180	70	21.6049	88	0	0	0	0	0	2.6455	0	3.78378	1	4.52261	1	4.12844	1	2.80529	2.75148
103	2	54	182	80	24.1517	89	0	0	0	0	0	2.20994	0	3.46535	1	5.08475	1	3.15789	1	4.02045	6.32033
104	1	71	166	62	22.4996	85	0	0	0	2	0	2.6087	0	4.71698	1	5.22088	1	7.19697	1	24.5641	19.2876
105	1	61	172	73	24.6755	89	0	0	0	1	0	2.47525	0	3.57143	1	5.50459	1	6.77083	1	4.09294	6.37597
106	1	82	160	76	29.6875	105	0	0	0	1	0	3.57143	1	12.1547	2	10.7143	2	11.8812	2	8.94464	7.00735
107	2	80	173	62	20.7157	78	0	0	0	0	0	2.71739	0	8.3871	1	9.09091	1	7.97872	1	2.22222	2.83019
108	1	63	174	95	31.378	116	1	1	1	3	0	2.12766	0	11.8644	2	10.5263	2	10.7143	2	8.90399	4.81939
109	1	69	155	70	29.1363	94	1	1	1	3	0	2.24719	0	7.96813	1	4.47	1	6.29921	1	10.3222	8.92052
110	1	67	164	80	29.7442	113	1	1	1	3	0	7.84314	1	22.1557	3	16.1111	3	38.5027	3	22.0073	27.1104
111	1	72	160	80	31.25	108	0	0	0	1	0	6.11354	1	13.4969	2	11.1607	2	12.71	2	19.5936	22.5882
112	2	64	178	128	40.3989	127	1	1	1	3	0	4.60526	1	10.9244	2	15.4472	3	33.8583	3	25.1323	27.5878
113	2	67	170	90	31.1419	108	0	0	0	1	0	7.69231	1	11.0092	2	10.8974	2	13.8462	2	8.49264	10.1793
114	1	62	159	71	28.0843	98	0	0	0	1	0	3.27103	1	19.8953	3	20.8696	3	15.0685	3	9.17919	8.18834
115	1	71	160	80	31.25	105	1	1	1	3	0	5.88235	1	8.95	1	11.8721	2	9.70874	1	12.8358	10.8212
116	2	67	178	95	29.9836	105	0	0	0	1	0	5.37634	1	15.942	3	15.2	3	14.9351	2	6.37878	4.5168
117	1	58	156	81	33.284	108	1	1	1	3	0	24.5	3	6.22	1	8.83721	1	6.67	1	23.2994	17.7445
118	1	63	162	81	30.8642	102	1	0	0	2	0	12.8889	2	18.5	3	18.254	3	18.705	3	15.1387	11.8956
119	1	50	170	70	24.2215	88	0	0	0	1	0	7.40741	1	7.69	1	6.58915	1	8.59375	1	4.15895	3.09965
120	1	67	157	47	19.0677	75	1	1	0	2	0	2.59067	0	8.99	1	9.00474	1	7.14	1	4.47869	8.43214
121	1	65	165	70	25.7117	104	0	1	0	2	0	4.10256	1	5.55556	1	6.36364	1	7.14286	1	7.6252	9.00868
122	1	63	169	109	38.1639	121	1	0	1	3	0	7.06522	1	8.67052	1	7.51	1	6.94	1	15.5945	23.205
123	1	30	170	65	22.4913	90	0	0	0	1	0	3.2967	1	8.25688	1	5.72687	1	4.18605	1	4.03923	4.13824
124	1	63	175	90	29.3878	108	0	1	0	2	0	8.90052	1	12.8378	2	15.18	3	10.58	2	8.08824	15.7895
125	2	82	180	77	23.7654	100	0	1	1	4	1	4.54545	1	7.05128	1	9.43396	1	8.57143	1	3.04103	5.04685
126	2	23	178	55	17.3589	70	0	0	0	0	0	1.99005	0	2.73973	0	3.25581	1	5.75	1	3.63253	4.11618
127	1	57	154	87	36.6841	110	1	0	0	2	0	9.04762	1	8.96226	1	9.21053	1	8.05085	1	11.7018	13.6651
128	2	64	182	75	22.6422	93	0	1	1	3	0	5.02513	1	10.8108	2	13.0081	2	12.5683	2	5.3624	12.2703
129	2	67	178	80	25.2493	96	0	1	1	3	0	4.51613	1	7.33333	1	13.4146	2	9.09091	1	5.84532	9.72412
130	1	64	160	76	29.6875	97	0	1	0	2	0	4.86486	1	10.241	2	8.33	1	10.3825	2	10.4649	7.20691
131	1	44	167	56	20.0796	79	1	1	0	2	0	2.22222	0	2.24215	0	1.76211	0	3.125	1	1.3702	2.50343
132	1	71	165	75	27.5482	96	1	1	1	3	0	3.06122	1	35.1515	3	24.2604	3	36.612	3	22.6228	28.3733
133	1	61	168	54	19.1327	81	0	0	0	1	0	1.52672	0	4.01786	1	7.90514	1	7.22892	1	6.17861	4.43576
134	1	61	170	95	32.872	114	0	1	0	2	0	11.7347	2	7.18954	1	11.4943	2	12.5628	2	14.623	16.2158
135	2	73	170	68	23.5294	86	1	0	0	1	1	3.42466	1	11.4865	2	11.67	2	8.62	1	22.9734	31.8352
136	2	61	175	90	29.3878	106	1	1	1	3	0	5.29412	1	6.80272	1	13.4615	2	9.92908	1	7.06592	4.98667
137	1	65	155	60	24.974	85	0	0	0	1	0	1.7316	0	8.28402	1	12.2642	2	7.44186	1	5.02377	8.98027
138	1	46	180	90	27.7778	107	0	0	0	2	0	5.31401	1	13.1579	2	9.36	1	10	2	7.8335	8.34666
139	2	83	170	90	31.1419	113	1	0	0	2	0	23.6842	3	23.6686	3	15.1351	3	16.49	3	41.8151	39.7335
140	1	39	170	66	22.8374	90	0	0	0	1	0	1.50754	0	3.9604	1	4.87805	1	5.28846	1	8.23529	6.20396
141	1	66	156	72	29.5858	103	1	1	1	3	0	7.14286	1	5.16129	1	5.60748	1	6.95652	1	13.6318	14.1545
142	2	75	180	120	37.037	128	1	1	1	5	1	12.4224	2	11.4504	2	10.3175	2	16.6667	3	39.8258	34.5095
143	2	38	180	100	30.8642	105	0	0	0	1	0	1.44928	0	3.9801	1	7.30594	1	9.83607	1	3.13963	4.06611
144	2	55	177	70	22.3435	88	1	0	0	1	0	3.49345	1	5.43	1	4.17	1	8.58586	1	2.94542	1.5722
145	1	53	155	70	29.1363	93	0	0	0	1	0	6.07735	1	3.84615	1	7.94393	1	8.59729	1	6.48838	4.4718
146	2	54	182	82	24.7555	85	0	0	0	0	0	3.5	1	6.54762	1	9.09091	1	7.73	1	2.78106	2.41591
147	1	69	160	48	18.75	82	1	0	0	2	0	4.36893	1	8.18713	1	5.20833	1	7.51174	1	2.92276	1.52728
148	1	39	170	73	25.2595	89	?	?	?	1	0	4.62185	1	4.24	1	7.35294	1	6.15385	1	3.05063	4.80464
149	2	54	183	76	22.694	88	0	0	0	0	0	2.55319	0	2.42	0	3.57	1	3.95	1	5.39212	6.02902
150	1	52	168	88	31.1791	105	0	0	0	1	0	3.36538	1	8.37989	1	5.88235	1	8.47458	1	8.29493	5.69358
151	1	62	163	82	30.863	111	1	1	1	3	1	11.3402	2	3.54	1	4.44444	1	7.64706	1	7.83542	10.0229
152	2	66	178	73	23.04	99	1	1	1	3	0	13.0435	3	13.87	2	10.05	2	12.5	2	3.78589	7.42279
153	2	40	180	70	21.6049	89	0	1	0	1	0	14.0351	2	5.86	1	6	1	12.41	2	1.60781	1.50822
154	1	74	154	73	30.7809	103	1	1	1	4	1	7.84314	1	17.0103	3	20.21	3	19.0722	3	14.0733	9.44623
155	1	60	167	102	36.5736	117	0	0	0	1	0	22	3	14.6893	2	10.6742	2	8.38	1	5.18519	8.33333
156	1	78	160	70	27.3437	97	0	0	0	1	0	3.36538	1	20.2247	3	27.8947	3	37.7049	3	26.9263	22.2995
157	1	65	165	50	18.3655	78	0	0	0	1	0	2.39234	0	7.74	1	3.16	1	6.63	1	2.37661	2.34983
158	1	67	165	64	23.5078	90	0	0	0	1	0	3.125	1	3.28	1	7.8534	1	5.55556	1	6.25597	6.55621
159	1	56	170	63	21.7993	87	?	?	0	1	0	1.76211	0	3.9	1	3.3195	1	3.83	1	8.46991	13.7902
160	1	53	172	63	21.2953	79	0	0	0	0	0	1.28755	0	5.89	1	4.16667	1	4.78	1	4.83558	3.32705
161	2	68	176	90	29.0548	105	1	1	1	3	1	2.84091	0	9.7	1	8.69565	1	11.79	2	7.14515	10.1399
162	1	59	160	58	22.6562	86	0	0	0	0	0	3.00429	0	7.14286	1	5.94	1	7.14286	1	6.75676	8.13597
163	2	57	189	90	25.1953	92	0	0	0	0	0	4.10256	1	3.55	1	4.25532	1	4.94505	1	1.79071	2.44643
164	2	63	182	70	21.1327	89	0	0	0	0	0	3.1746	1	4.46	1	5.42169	1	4.12	1	8.67717	6.8184
165	2	37	178	77	24.3025	82	0	0	0	0	0	1.22449	0	5.14019	1	7.33945	1	7.06	1	1.75294	2.05102
166	1	32	172	65	21.9713	88	0	0	0	1	0	2.30415	0	3.78151	1	4.23729	1	7.08955	1	6.12024	8.14798
167	1	22	162	54	20.5761	73	0	0	0	0	0	2.92683	0	7.35294	1	4.94505	1	6.33803	1	1.74312	2.18176
168	1	25	160	48	18.75	70	0	0	0	0	0	2.04082	0	2	0	3.57143	1	7.24	1	3.17038	2.74922
169	1	79	162	56	21.3382	91	0	0	0	1	0	2.15517	0	4.7619	1	5.6872	1	9.44882	1	7.1827	12.553
170	2	71	181	127	38.7656	135	1	1	1	4	1	4.92611	1	10.7784	2	16.7598	3	19.2118	3	28.1091	29.3287
171	1	67	170	90	31.1419	114	1	1	1	3	0	6.11111	1	20.66	3	18.18	3	30.16	3	8.54412	16.0129
172	1	48	162	85	32.3884	108	0	0	0	1	0	4.04624	1	3.46	1	6.32911	1	8.13	1	1.87407	3.11925
173	2	25	165	63	23.1405	76	1	0	0	1	0	3.64583	1	5.2381	1	5.55556	1	6.2201	1	2.34843	1.65247
174	2	37	186	81	23.4131	92	0	0	0	0	0	4.09357	1	6.12245	1	9.23077	1	7.57576	1	5.33829	5.58921
175	2	61	179	51	15.9171	89	0	0	0	0	1	6.50888	1	7.14286	1	5.72917	1	8.09524	1	7.62732	9.94132
176	2	49	176	90	29.0548	101	0	0	0	2	0	1.82927	0	5.51724	1	5	1	6	1	1.41201	2.01077
177	1	69	163	83	31.2394	104	1	0	0	2	0	1.99005	0	5.55556	1	11.875	2	9.94475	1	7.93575	8.96853
178	1	71	166	60	21.7738	83	0	1	1	3	0	2.80374	0	4.8913	1	4.56853	1	6.73575	1	3.3557	3.27869
179	1	69	159	72	28.4799	103	0	0	0	1	0	10.9091	2	9.52381	1	10.7143	2	8.29016	1	4.69018	7.73559
180	1	48	172	100	33.8021	107	1	0	0	2	0	14.6919	2	14.2077	2	7.73481	1	12.0603	2	5.54082	3.52854
181	2	59	181	69	21.0616	81	0	0	0	0	0	2.5	0	2.58065	0	2.40964	0	2.45399	0	2.83524	2.63133
182	2	57	180	90	27.7778	103	1	1	1	3	0	2.55102	0	8.92857	1	11.6564	2	6.58683	1	10.3146	5.33835
183	1	70	165	66	24.2424	91	0	1	1	3	0	4.85437	1	6.07735	1	5.58659	1	10.8374	2	19.2385	19.5735
184	1	77	164	74	27.5134	102	1	0	0	2	0	10.4396	2	10.0629	2	6.48649	1	13.7441	2	9.87388	9.96906
185	2	23	186	80	23.1241	83	0	0	0	0	0	2.25989	0	5.20833	1	3.34928	1	4.14508	1	2.09548	1.79252
186	1	29	168	88	31.1791	106	1	1	0	2	0	3.86473	1	5.2356	1	5.50459	1	8.8	1	4.74546	5.87664
187	2	62	185	82	23.9591	92	0	0	0	0	0	5.7971	1	8.37438	1	8.867	1	7.87037	1	5.07763	4.29015
188	1	57	177	77	24.5779	93	0	0	0	1	0	1.45631	0	3.53535	1	5.42986	1	8.06452	1	8.88405	8.94942
189	1	61	165	62	22.7732	79	0	0	0	0	0	2.33645	0	1.83486	0	3.80952	1	3	0	3.87097	2.91971
190	2	46	183	100	29.8606	106	0	0	0	1	0	1.97368	0	10.2041	2	7.43243	1	9.71429	1	3.4188	1.94175
191	2	82	175	67	21.8776	84	1	1	0	2	1	2.09424	0	6.0241	1	5.94595	1	6.06061	1	9.15493	3.22581
192	2	76	176	86	27.7634	99	0	1	1	3	1	2.36686	0	12.2581	2	13.1868	2	8.37989	1	5.55556	4.23729
193	1	34	170	80	27.6817	94	1	0	0	2	0	1.60428	0	2.94118	0	3.6036	1	4.38596	1	2.29008	2.45902
194	2	64	169	84	29.4107	109	1	1	1	3	0	19.1781	3	6.8323	1	10.7955	2	6.18557	1	2.54237	3.53982
195	1	71	161	69	26.6193	91	1	1	1	3	1	1.65289	0	12.766	2	11.5385	2	15.5039	3	12.4088	10
196	1	49	166	48	17.4191	76	0	0	0	0	0	1.2987	0	2.7907	0	2.58621	0	2.10084	0	4.21687	3.52113
197	1	44	160	77	30.0781	101	1	0	1	3	0	2.11864	0	11.5942	2	9.12863	1	9.88142	1	6.21118	5.71429
198	2	37	180	80	24.6914	93	0	0	0	1	0	6.12245	1	15.3846	3	15.3509	3	11.3924	2	2.94118	2.54237
199	1	61	163	80	30.1103	110	1	1	1	3	0	6.5	1	18.3333	3	10.1695	2	12.1212	2	11.5385	4.6875
200	2	43	185	90	26.2966	92	1	0	0	2	0	2.53807	0	3.06748	1	5.85586	1	8.61244	1	2.25564	1.85185
201	1	39	162	62	23.6244	87	0	0	0	1	0	6.75676	1	3.861	1	6.20155	1	10.5263	2	1.85185	2.14286
202	1	76	160	60	23.4375	87	0	0	0	1	0	3.94089	1	5.08475	1	5.44554	1	7.51174	1	2.89855	2.18978
203	2	41	184	90	26.5832	94	1	0	0	2	1	2.18579	0	14.4737	2	9.83607	1	9.81308	1	3.50877	2.85714
204	1	65	176	74	23.8895	96	1	1	1	3	1	4.85437	1	7.9096	1	6.55738	1	9.21053	1	4.16667	6.60377
205	1	54	163	72	27.0993	100	1	0	0	2	0	3.22581	1	3.2967	1	4.90196	1	8.24742	1	2.14286	3.27869
206	2	36	184	90	26.5832	98	0	0	0	1	0	5.10204	1	3.91061	1	9.40594	1	8.37004	1	1.49254	1.69492
207	1	20	175	60	19.5918	73	0	0	0	0	0	4.97238	1	2.63158	1	2.03046	0	2.6178	0	1.49254	1.88679
208	1	77	165	85	31.2213	108	1	1	1	3	0	27.3224	3	14.2857	2	14.1463	2	11.3514	2	23.4375	23.622
209	1	68	170	78	26.9896	95	1	0	0	2	1	2.7907	1	4	1	9.30233	1	4.74138	1	5.36913	9.42029
210	2	65	170	90	31.1419	109	1	1	1	3	1	14.0449	3	25.5474	3	24.8062	3	19.7802	3	7.87402	7.01754
211	1	65	155	64	26.6389	86	1	0	0	2	1	24.6575	3	6.04651	1	5.24194	1	5.02283	1	8.55263	9.15493
212	1	66	160	75	29.2969	106	1	1	1	3	1	21.5054	3	7.34463	1	15.7407	3	14.6789	2	8.82353	13.8462
213	1	27	163	60	22.5827	79	0	0	0	0	0	1.4218	0	2.75229	0	1.75439	0	1.62602	0	2.05479	5.30303
214	2	24	179	80	24.968	85	0	0	0	0	0	1.24224	0	3.90625	1	4.41176	1	5.07246	1	1.78571	2.12766
215	2	20	190	85	23.5457	78	0	0	0	0	0	2.52525	0	6	1	5.06329	1	4.91071	1	1.85185	2.18978
216	2	48	190	90	24.9307	98	1	1	1	3	0	5.55556	1	3.22581	1	3.60825	1	3.31754	1	2.17391	2.25564
217	2	53	180	75	23.1481	96	0	0	0	1	0	3.84615	1	3.24675	1	3.97351	1	7.73481	1	3.8835	8.79121
218	1	76	150	70	31.1111	110	1	0	1	3	1	8.13397	1	3.31754	1	7.02703	1	8.62944	1	10.219	3.87597
219	1	43	160	60	23.4375	77	0	0	0	0	0	3.10881	1	8.65385	1	5.02283	1	6.31579	1	3.82166	3.125
220	1	79	160	65	25.3906	97	1	0	0	2	0	6.31068	1	15.528	3	18.5714	3	15.1316	3	9.52381	19.5804
221	1	69	170	80	27.6817	105	1	1	1	3	0	4.49438	1	10.1124	2	11.4833	2	8.58369	1	4.91803	9.01639
222	1	53	165	65	23.8751	89	0	0	0	1	0	4.95868	1	8.17308	1	13.2701	2	8.24742	1	1.86335	2.75862
223	2	60	177	60	19.1516	70	1	0	0	1	0	2.94118	0	3.87597	1	4.96894	1	6.2069	1	1.90476	3.44828
224	1	49	160	78	30.4687	105	1	1	1	3	0	2.39234	0	12.1495	2	15.3153	3	14.1593	2	6.38298	3.81679
225	2	45	178	82	25.8806	95	1	0	0	2	0	10.4972	2	14.0541	2	8.69565	1	7.90698	1	2.15827	1.52672
226	1	61	177	80	25.5354	104	0	1	0	2	0	4.81283	1	13.5135	2	13.2979	2	20.3046	3	23.0769	11.5385
227	2	53	180	90	27.7778	104	0	1	0	2	0	6.70103	1	13.1387	2	18.2353	3	26.9036	3	13.9344	7.33945
228	1	68	170	71	24.5675	88	2	1	1	2	0	4.01786	1	6.66667	1	13.6986	2	10.7143	2	11.6883	12.2137
229	1	82	150	60	26.6667	99	1	1	1	3	0	12.037	2	10.1523	2	13.0233	2	13.1222	2	10.1911	6.75676
230	1	48	170	99	34.2561	104	0	0	0	1	0	4.5977	1	5.78035	1	10.7143	2	8.20513	1	5.78512	5.9322
231	2	63	183	80	23.8884	94	0	0	0	2	0	8.28729	1	7.56303	1	37.2781	3	26.506	3	5.69106	3.77358
232	1	65	152	65	28.1337	95	1	1	1	3	1	5.26316	1	4.73934	1	6.72646	1	6.30252	1	9.63855	14.3791
233	2	77	170	65	22.4913	83	0	0	0	0	0	3.27869	1	5.03145	1	12.1795	2	6.96203	1	8.06452	7.75862
234	1	68	168	106	37.5567	131	1	1	1	3	0	18.6047	3	3.68098	1	9.30233	1	11.6129	2	28.7879	25.1908
235	1	62	160	55	21.4844	85	0	0	0	2	0	7.88177	1	6.13208	1	9.95261	1	9.5	1	12.1019	6.94444
236	1	44	174	70	23.1206	80	0	0	0	0	0	2.08333	0	3.36134	1	3.52423	1	2.35849	0	3.18471	2.23881
237	2	35	175	70	22.8571	76	0	0	0	0	0	2.28571	0	2.06897	0	2.35294	0	2.82486	0	1.47059	1.83486
238	1	35	165	62	22.7732	80	0	0	0	0	0	1.40845	0	1.76991	0	2.72374	0	2.04918	0	1.25786	2.11268
239	2	39	176	67	21.6296	83	0	0	0	0	0	2.88462	0	2.59067	0	3.7037	1	2.39521	0	2.89855	2.3622
240	2	32	185	77	22.4982	83	0	0	0	0	0	3.18182	1	2.92683	0	2.40385	0	3.64583	1	2.8169	1.62602
241	1	35	177	70	22.3435	92	0	0	0	0	0	2.19298	0	6.09137	1	4.06091	1	4.52489	1	2.63158	3.73134
242	2	47	190	80	22.1607	85	0	0	0	0	0	2.16216	0	3.19149	1	5.26316	1	4.12371	1	4.1958	6.15385
243	1	27	167	64	22.9481	80	0	0	0	0	0	2.1097	0	4.38247	1	3.63636	1	4.36681	1	3.04878	2.91971
244	1	29	160	75	29.2969	92	0	0	0	0	0	2.69058	0	3.13901	1	4.6875	1	4.92424	1	1.75439	3.3557
245	2	20	177	75	23.9395	86	0	0	0	0	0	1.83486	0	2.54237	0	2.72374	0	3.22581	1	2.63158	2.25564
246	2	37	186	88	25.4365	98	0	0	0	0	0	5.37634	1	6.85714	1	6.45161	1	7.36842	1	1.42857	2.18978
247	1	50	160	52	20.3125	70	0	0	0	0	0	3.05677	1	4.329	1	5.04202	1	5.15873	1	2.48447	2.30769
248	1	39	165	48	24.6914	72	0	0	0	0	0	2.96053	0	2.9304	0	2.54545	0	2.20588	0	2.43902	2.8169
249	2	34	180	80	24.6914	74	0	0	0	0	0	2.6178	0	2.45399	0	2.76243	0	1.54639	0	1.42857	1.2766
250	2	24	193	104	27.9202	88	0	0	0	0	0	2.5	0	2.68817	0	3.31492	1	2.85714	0	1.36986	2.52101
251	2	29	190	110	30.4709	104	0	0	0	0	0	3.58974	1	4.3956	1	7.34463	1	7.52212	1	1.5748	2.6087
252	1	40	161	55	21.2183	76	0	0	0	0	0	1.75439	0	1.9802	0	3.73832	1	1.81818	0	2.45399	1.47059
253	2	30	170	67	23.1834	85	0	0	0	0	0	2.83401	0	2.28311	0	3.15315	1	3.125	1	1.93548	1.50376
254	2	23	170	68	23.5294	80	0	0	0	0	0	6.93642	1	3.04569	1	4.2654	1	2.40385	0	1.3245	2.34375
255	2	20	180	60	18.5185	70	0	0	0	0	0	2.36686	0	1.77515	0	1.67598	0	2.7027	0	2.41935	2
256	2	46	185	100	29.2184	101	0	0	0	0	0	4.2328	1	3.87097	1	6.54762	1	5.46448	1	2.47934	1.88679
257	1	32	185	70	20.4529	82	0	0	0	0	0	1.9802	0	3.77358	1	2.55319	0	2.66667	0	1.48148	1.8018
258	2	40	176	72	23.2438	82	0	0	0	0	0	2.20994	0	4.40252	1	4.62428	1	6.17978	1	1.65289	1.23457
259	1	27	177	70	22.3435	86	0	0	0	0	0	3.36134	1	2.65487	0	2.19298	0	3.76569	1	1.79641	2.20588
260	1	39	180	80	24.6914	92	0	0	0	0	0	3.7037	1	3.93258	1	2.95858	0	5	1	2.43902	2.77778
261	1	45	173	70	23.3887	83	0	0	0	0	0	1.78571	0	5.42986	1	7.33591	1	5.95238	1	3.06748	3.7594
262	1	25	168	100	35.4308	109	0	0	0	0	0	2.5641	0	2.51256	0	3.43137	1	3.30189	1	2.17391	3.25203
263	1	43	164	63	23.4236	87	0	0	0	0	0	3.04569	1	3.2967	1	4.97512	1	6.34146	1	5.18519	4.20168
264	1	51	170	64	22.1453	82	0	0	0	0	0	1.68067	0	5.12821	1	4.72103	1	5.3719	1	2.45399	2.20588
265	2	54	180	105	32.4074	119	0	0	0	0	0	10.303	2	9.46746	1	16.4179	3	11.4679	2	4.08922	6.29921
266	1	29	165	60	22.0386	80	0	0	0	0	0	2.24215	0	2.9703	0	2.95359	0	2.86885	0	3.52113	3.96825
267	1	44	170	73	25.2595	89	0	0	0	0	0	1.78571	0	4.329	1	6.45161	1	6.75676	1	4.1958	4.7619
